# Supplementary material for: Microbiome Responses to Fecal Microbiota Transplantation in Cats with Chronic Digestive Issues
Source: Vet Sci. 2023 Sep 6;10(9):561. doi: 10.3390/vetsci10090561 (PMC10537086; doi:10.3390/vetsci10090561)
Supplement: Supplementary file 1 [file vetsci-10-00561-s001.zip]

Archive with 2 entries (2 files):
- vetsci-2517899-Supplementary_Figures.pdf
- vetsci-2517899-Supplementary_Tables.xlsx
